# Supplementary material for: Highly Sensitive Love Mode Acoustic Wave Platform with SiO2 Wave-Guiding Layer and Gold Nanoparticles for Detection of Carcinoembryonic Antigens
Source: Biosensors (Basel). 2022 Jul 18;12(7):536. doi: 10.3390/bios12070536 (PMC9313398; doi:10.3390/bios12070536)
Supplement: Supplementary file 1 [file biosensors-12-00536-s001.zip]

Archive with 1 entries (1 files):
- biosensors-1765468-supplementary.pdf
